# Supplementary material for: A novel immunogenic cell death signature for the prediction of prognosis and therapies in glioma
Source: PeerJ. 2023 Jul 11;11:e15615. doi: 10.7717/peerj.15615 (PMC10348309; doi:10.7717/peerj.15615)
Supplement: Supplemental Information 1 [file peerj-11-15615-s001.zip]

Archive with 9 entries (8 files):
- rawa data/
- rawa data/.DS_Store
- __MACOSX/rawa data/._.DS_Store
- rawa data/invasion.docx
- __MACOSX/rawa data/._invasion.docx
- rawa data/siMYD88 knockdown.xlsx
- __MACOSX/rawa data/._siMYD88 knockdown.xlsx
- rawa data/2022-06-03 MTT 3d SCLC.xls
- __MACOSX/rawa data/._2022-06-03 MTT 3d SCLC.xls
