# Supplementary material for: A novel immunogenic cell death signature for the prediction of prognosis and therapies in glioma
Source: PeerJ. 2023 Jul 11;11:e15615. doi: 10.7717/peerj.15615 (PMC10348309; doi:10.7717/peerj.15615)
Supplement: Supplemental Information 1 [file peerj-11-15615-s001.zip › rawa data/siMYD88 knockdown.xlsx]

## Sheet: original CT
Well	Fluor	Target	Content	Sample	Cq	SQ
A01	SYBR	HPRT	Unkn	7745	26.6803
A02	SYBR	HPRT	Unkn	7745	27.189
A03	SYBR	HPRT	Unkn	7746	26.3015
A04	SYBR	HPRT	Unkn	7746	26.1148
A05	SYBR	HPRT	Unkn	7747	27.2929
A06	SYBR	HPRT	Unkn	7747	27.586
A07	SYBR	HPRT	Unkn	7748	28.4553
A08	SYBR	HPRT	Unkn	7748	28.3553
A09	SYBR	HPRT	Unkn	7749	27.5906
A10	SYBR	HPRT	Unkn	7749	27.3159
A11	SYBR	HPRT	Unkn	7750	27.1196
A12	SYBR	HPRT	Unkn	7750	26.9851
B01	SYBR	total LSD1	Unkn	7745	31.3809
B02	SYBR	total LSD1	Unkn	7745	32.7086
B03	SYBR	total LSD1	Unkn	7746	30.5107
B04	SYBR	total LSD1	Unkn	7746	30.0176
B05	SYBR	total LSD1	Unkn	7747	31.382
B06	SYBR	total LSD1	Unkn	7747	31.2931
B07	SYBR	total LSD1	Unkn	7748	36.8983
B08	SYBR	total LSD1	Unkn	7748	35.9231
B09	SYBR	total LSD1	Unkn	7749	34.6124
B10	SYBR	total LSD1	Unkn	7749	34.6677
B11	SYBR	total LSD1	Unkn	7750	33.7549
B12	SYBR	total LSD1	Unkn	7750	35.0467
C01	SYBR	2452_2327	Unkn	7745	33.4952
C02	SYBR	2452_2327	Unkn	7745	33.819
C03	SYBR	2452_2327	Unkn	7746	32.1753
C04	SYBR	2452_2327	Unkn	7746	32.1215
C05	SYBR	2452_2327	Unkn	7747	32.732
C06	SYBR	2452_2327	Unkn	7747	32.4869
C07	SYBR	2452_2327	Unkn	7748	34.8863
C08	SYBR	2452_2327	Unkn	7748	35.1431
C09	SYBR	2452_2327	Unkn	7749	33.8078
C10	SYBR	2452_2327	Unkn	7749	34.6949
C11	SYBR	2452_2327	Unkn	7750	33.4854
C12	SYBR	2452_2327	Unkn	7750	34.6401
D01	SYBR	2453_2327	Unkn	7745	35.0713
D02	SYBR	2453_2327	Unkn	7745	34.7551
D03	SYBR	2453_2327	Unkn	7746	34.1476
D04	SYBR	2453_2327	Unkn	7746	33.8417
D05	SYBR	2453_2327	Unkn	7747	33.5626
D06	SYBR	2453_2327	Unkn	7747	33.9402
D07	SYBR	2453_2327	Unkn	7748	34.3014
D08	SYBR	2453_2327	Unkn	7748	34.1894
D09	SYBR	2453_2327	Unkn	7749	33.5411
D10	SYBR	2453_2327	Unkn	7749	33.8652
D11	SYBR	2453_2327	Unkn	7750	35.7864
D12	SYBR	2453_2327	Unkn	7750	35.2525
E01	SYBR	2456_2327	Unkn	7745	32.2502
E02	SYBR	2456_2327	Unkn	7745	32.3783
E03	SYBR	2456_2327	Unkn	7746	32.0365
E04	SYBR	2456_2327	Unkn	7746	32.4258
E05	SYBR	2456_2327	Unkn	7747	31.6162
E06	SYBR	2456_2327	Unkn	7747	31.6442
E07	SYBR	2456_2327	Unkn	7748	31.2633
E08	SYBR	2456_2327	Unkn	7748	31.2328
E09	SYBR	2456_2327	Unkn	7749	31.8431
E10	SYBR	2456_2327	Unkn	7749	31.912
E11	SYBR	2456_2327	Unkn	7750	32.3759
E12	SYBR	2456_2327	Unkn	7750	32.2868
F01	SYBR	2324_2329	Unkn	7745	32.6465
F02	SYBR	2324_2329	Unkn	7745	32.7401
F03	SYBR	2324_2329	Unkn	7746	33.5776
F04	SYBR	2324_2329	Unkn	7746	33.0773
F05	SYBR	2324_2329	Unkn	7747	32.4301
F06	SYBR	2324_2329	Unkn	7747	32.2029
F07	SYBR	2324_2329	Unkn	7748	37.2092
F08	SYBR	2324_2329	Unkn	7748	37.2159
F09	SYBR	2324_2329	Unkn	7749	36.5854
F10	SYBR	2324_2329	Unkn	7749	36.0373
F11	SYBR	2324_2329	Unkn	7750	36.59
F12	SYBR	2324_2329	Unkn	7750	37.2862
Well	Fluor	Target	Content	Sample	Cq	SQ
A01	SYBR	HPRT	Unkn	7751	26.1411
A02	SYBR	HPRT	Unkn	7751	26.2498
A03	SYBR	HPRT	Unkn	7752	26.3743
A04	SYBR	HPRT	Unkn	7752	28.5457
A05	SYBR	HPRT	Unkn	7753	27.1968
A06	SYBR	HPRT	Unkn	7753	27.2452
A07	SYBR	HPRT	Unkn	7754	27.4906
A08	SYBR	HPRT	Unkn	7754	27.8551
A09	SYBR	HPRT	Unkn	7755	28.0432
A10	SYBR	HPRT	Unkn	7755	28.5131
A11	SYBR	HPRT	Unkn	7756	27.9398
A12	SYBR	HPRT	Unkn	7756	27.5431
B01	SYBR	total LSD1	Unkn	7751	30.1256
B02	SYBR	total LSD1	Unkn	7751	30.5806
B03	SYBR	total LSD1	Unkn	7752	30.2693
B04	SYBR	total LSD1	Unkn	7752	31.8844
B05	SYBR	total LSD1	Unkn	7753	30.2485
B06	SYBR	total LSD1	Unkn	7753	31.3259
B07	SYBR	total LSD1	Unkn	7754	31.2948
B08	SYBR	total LSD1	Unkn	7754	30.8715
B09	SYBR	total LSD1	Unkn	7755	32.4483
B10	SYBR	total LSD1	Unkn	7755	32.4312
B11	SYBR	total LSD1	Unkn	7756	31.5327
B12	SYBR	total LSD1	Unkn	7756	31.7114
C01	SYBR	2452_2327	Unkn	7751	32.3515
C02	SYBR	2452_2327	Unkn	7751	33.357
C03	SYBR	2452_2327	Unkn	7752	33.1033
C04	SYBR	2452_2327	Unkn	7752	33.3492
C05	SYBR	2452_2327	Unkn	7753	33.1172
C06	SYBR	2452_2327	Unkn	7753	33.0228
C07	SYBR	2452_2327	Unkn	7754	34.7001
C08	SYBR	2452_2327	Unkn	7754	34.8436
C09	SYBR	2452_2327	Unkn	7755	34.4065
C10	SYBR	2452_2327	Unkn	7755	34.3937
C11	SYBR	2452_2327	Unkn	7756	33.6265
C12	SYBR	2452_2327	Unkn	7756	34.0731
D01	SYBR	2453_2327	Unkn	7751	35.3353
D02	SYBR	2453_2327	Unkn	7751	34.7936
D03	SYBR	2453_2327	Unkn	7752	34.2235
D04	SYBR	2453_2327	Unkn	7752	34.2151
D05	SYBR	2453_2327	Unkn	7753	33.584
D06	SYBR	2453_2327	Unkn	7753	34.7789
D07	SYBR	2453_2327	Unkn	7754	35.3738
D08	SYBR	2453_2327	Unkn	7754	36.835
D09	SYBR	2453_2327	Unkn	7755	36.1722
D10	SYBR	2453_2327	Unkn	7755	36.1769
D11	SYBR	2453_2327	Unkn	7756	34.759
D12	SYBR	2453_2327	Unkn	7756	36.185
E01	SYBR	2456_2327	Unkn	7751	35.7899
E02	SYBR	2456_2327	Unkn	7751	39.1801
E03	SYBR	2456_2327	Unkn	7752	35.1951
E04	SYBR	2456_2327	Unkn	7752	35.9825
E05	SYBR	2456_2327	Unkn	7753	35.8003
E06	SYBR	2456_2327	Unkn	7753	36.2861
E07	SYBR	2456_2327	Unkn	7754	32.9212
E08	SYBR	2456_2327	Unkn	7754	32.1811
E09	SYBR	2456_2327	Unkn	7755	33.1536
E10	SYBR	2456_2327	Unkn	7755	33.0155
E11	SYBR	2456_2327	Unkn	7756	32.6572
E12	SYBR	2456_2327	Unkn	7756	32.4455
F01	SYBR	2324_2329	Unkn	7751	33.2397
F02	SYBR	2324_2329	Unkn	7751	32.3787
F03	SYBR	2324_2329	Unkn	7752	32.4715
F04	SYBR	2324_2329	Unkn	7752	32.2912
F05	SYBR	2324_2329	Unkn	7753	31.9911
F06	SYBR	2324_2329	Unkn	7753	32.4393
F07	SYBR	2324_2329	Unkn	7754	36.3852
F08	SYBR	2324_2329	Unkn	7754	35.6246
F09	SYBR	2324_2329	Unkn	7755	36.4717
F10	SYBR	2324_2329	Unkn	7755	37.3633
F11	SYBR	2324_2329	Unkn	7756	36.3983
F12	SYBR	2324_2329	Unkn	7756	35.5983
Well	Fluor	Target	Content	Sample	Cq	SQ
A01	SYBR	HPRT	Unkn	7757	28.3274
A02	SYBR	HPRT	Unkn	7757	28.1852
A03	SYBR	HPRT	Unkn	7758	27.4213
A04	SYBR	HPRT	Unkn	7758	27.6126
A05	SYBR	HPRT	Unkn	7759	27.9358
A06	SYBR	HPRT	Unkn	7759	28.1031
A07	SYBR	HPRT	Unkn	7760	28.8851
A08	SYBR	HPRT	Unkn	7760	28.871
A09	SYBR	HPRT	Unkn	7761	28.7469
A10	SYBR	HPRT	Unkn	7761	28.8334
A11	SYBR	HPRT	Unkn	7762	28.171
A12	SYBR	HPRT	Unkn	7762	28.275
B01	SYBR	total LSD1	Unkn	7757	31.5779
B02	SYBR	total LSD1	Unkn	7757	31.7526
B03	SYBR	total LSD1	Unkn	7758	31.3337
B04	SYBR	total LSD1	Unkn	7758	31.4357
B05	SYBR	total LSD1	Unkn	7759	31.6398
B06	SYBR	total LSD1	Unkn	7759	31.5636
B07	SYBR	total LSD1	Unkn	7760	32.2609
B08	SYBR	total LSD1	Unkn	7760	32.3448
B09	SYBR	total LSD1	Unkn	7761	32.0309
B10	SYBR	total LSD1	Unkn	7761	32.3714
B11	SYBR	total LSD1	Unkn	7762	31.94
B12	SYBR	total LSD1	Unkn	7762	32.3472
C01	SYBR	2452_2327	Unkn	7757	33.2117
C02	SYBR	2452_2327	Unkn	7757	33.0521
C03	SYBR	2452_2327	Unkn	7758	32.4615
C04	SYBR	2452_2327	Unkn	7758	32.8484
C05	SYBR	2452_2327	Unkn	7759	33.1856
C06	SYBR	2452_2327	Unkn	7759	33.005
C07	SYBR	2452_2327	Unkn	7760	33.8619
C08	SYBR	2452_2327	Unkn	7760	33.459
C09	SYBR	2452_2327	Unkn	7761	33.6634
C10	SYBR	2452_2327	Unkn	7761	33.3861
C11	SYBR	2452_2327	Unkn	7762	32.9733
C12	SYBR	2452_2327	Unkn	7762	33.5883
D01	SYBR	2453_2327	Unkn	7757	34.7361
D02	SYBR	2453_2327	Unkn	7757	34.4957
D03	SYBR	2453_2327	Unkn	7758	34.5221
D04	SYBR	2453_2327	Unkn	7758	34.6744
D05	SYBR	2453_2327	Unkn	7759	34.8248
D06	SYBR	2453_2327	Unkn	7759	35.0699
D07	SYBR	2453_2327	Unkn	7760	34.9084
D08	SYBR	2453_2327	Unkn	7760	34.5194
D09	SYBR	2453_2327	Unkn	7761	34.4101
D10	SYBR	2453_2327	Unkn	7761	34.3397
D11	SYBR	2453_2327	Unkn	7762	34.5029
D12	SYBR	2453_2327	Unkn	7762	34.3039
E01	SYBR	2456_2327	Unkn	7757	32.3889
E02	SYBR	2456_2327	Unkn	7757	32.2801
E03	SYBR	2456_2327	Unkn	7758	32.0042
E04	SYBR	2456_2327	Unkn	7758	32.2108
E05	SYBR	2456_2327	Unkn	7759	32.2762
E06	SYBR	2456_2327	Unkn	7759	32.1934
E07	SYBR	2456_2327	Unkn	7760	31.8057
E08	SYBR	2456_2327	Unkn	7760	31.8755
E09	SYBR	2456_2327	Unkn	7761	31.6843
E10	SYBR	2456_2327	Unkn	7761	31.8043
E11	SYBR	2456_2327	Unkn	7762	31.8971
E12	SYBR	2456_2327	Unkn	7762	31.9364
F01	SYBR	2324_2329	Unkn	7757	33.1298
F02	SYBR	2324_2329	Unkn	7757	33.1031
F03	SYBR	2324_2329	Unkn	7758	33.1035
F04	SYBR	2324_2329	Unkn	7758	32.8185
F05	SYBR	2324_2329	Unkn	7759	32.9609
F06	SYBR	2324_2329	Unkn	7759	32.7325
F07	SYBR	2324_2329	Unkn	7760	33.833
F08	SYBR	2324_2329	Unkn	7760	33.3857
F09	SYBR	2324_2329	Unkn	7761	33.6151
F10	SYBR	2324_2329	Unkn	7761	33.5569
F11	SYBR	2324_2329	Unkn	7762	33.9252
F12	SYBR	2324_2329	Unkn	7762	33.6059
Well	Fluor	Target	Content	Sample	Cq	SQ
A01	SYBR	HPRT	Unkn	7763	28.3623
A02	SYBR	HPRT	Unkn	7763	28.4534
A03	SYBR	HPRT	Unkn	7764	29.1036
A04	SYBR	HPRT	Unkn	7764	29.4135
A05	SYBR	HPRT	Unkn	7765	29.3866
A06	SYBR	HPRT	Unkn	7765	29.5236
A07	SYBR	HPRT	Unkn	7766	26.755
A08	SYBR	HPRT	Unkn	7766	26.9432
A09	SYBR	HPRT	Unkn	7767	27.5933
A10	SYBR	HPRT	Unkn	7767	27.4583
A11	SYBR	HPRT	Unkn	7768	27.3056
A12	SYBR	HPRT	Unkn	7768	27.1265
B01	SYBR	total LSD1	Unkn	7763	32.5635
B02	SYBR	total LSD1	Unkn	7763	32.1886
B03	SYBR	total LSD1	Unkn	7764	32.5883
B04	SYBR	total LSD1	Unkn	7764	32.784
B05	SYBR	total LSD1	Unkn	7765	32.7528
B06	SYBR	total LSD1	Unkn	7765	32.7112
B07	SYBR	total LSD1	Unkn	7766	27.5955
B08	SYBR	total LSD1	Unkn	7766	27.6162
B09	SYBR	total LSD1	Unkn	7767	28.346
B10	SYBR	total LSD1	Unkn	7767	28.1741
B11	SYBR	total LSD1	Unkn	7768	28.3567
B12	SYBR	total LSD1	Unkn	7768	28.3844
C01	SYBR	2452_2327	Unkn	7763	33.6681
C02	SYBR	2452_2327	Unkn	7763	33.33
C03	SYBR	2452_2327	Unkn	7764	33.4571
C04	SYBR	2452_2327	Unkn	7764	34.0771
C05	SYBR	2452_2327	Unkn	7765	34.1183
C06	SYBR	2452_2327	Unkn	7765	33.8891
C07	SYBR	2452_2327	Unkn	7766	29.5074
C08	SYBR	2452_2327	Unkn	7766	29.6587
C09	SYBR	2452_2327	Unkn	7767	30.1519
C10	SYBR	2452_2327	Unkn	7767	29.9636
C11	SYBR	2452_2327	Unkn	7768	29.9495
C12	SYBR	2452_2327	Unkn	7768	30.403
D01	SYBR	2453_2327	Unkn	7763	34.39
D02	SYBR	2453_2327	Unkn	7763	33.7386
D03	SYBR	2453_2327	Unkn	7764	34.0012
D04	SYBR	2453_2327	Unkn	7764	34.315
D05	SYBR	2453_2327	Unkn	7765	34.7907
D06	SYBR	2453_2327	Unkn	7765	34.4104
D07	SYBR	2453_2327	Unkn	7766	31.1618
D08	SYBR	2453_2327	Unkn	7766	31.2469
D09	SYBR	2453_2327	Unkn	7767	31.7706
D10	SYBR	2453_2327	Unkn	7767	31.7131
D11	SYBR	2453_2327	Unkn	7768	32.0735
D12	SYBR	2453_2327	Unkn	7768	32.1751
E01	SYBR	2456_2327	Unkn	7763	31.253
E02	SYBR	2456_2327	Unkn	7763	31.4109
E03	SYBR	2456_2327	Unkn	7764	31.6689
E04	SYBR	2456_2327	Unkn	7764	31.415
E05	SYBR	2456_2327	Unkn	7765	31.2522
E06	SYBR	2456_2327	Unkn	7765	31.3606
E07	SYBR	2456_2327	Unkn	7766	28.9961
E08	SYBR	2456_2327	Unkn	7766	29.1177
E09	SYBR	2456_2327	Unkn	7767	29.3273
E10	SYBR	2456_2327	Unkn	7767	29.7298
E11	SYBR	2456_2327	Unkn	7768	29.9227
E12	SYBR	2456_2327	Unkn	7768	30.1059
F01	SYBR	2324_2329	Unkn	7763	34.127
F02	SYBR	2324_2329	Unkn	7763	33.8698
F03	SYBR	2324_2329	Unkn	7764	34.3028
F04	SYBR	2324_2329	Unkn	7764	34.2451
F05	SYBR	2324_2329	Unkn	7765	34.476
F06	SYBR	2324_2329	Unkn	7765	34.762
F07	SYBR	2324_2329	Unkn	7766	29.1092
F08	SYBR	2324_2329	Unkn	7766	28.9615
F09	SYBR	2324_2329	Unkn	7767	29.3744
F10	SYBR	2324_2329	Unkn	7767	29.4084
F11	SYBR	2324_2329	Unkn	7768	29.5984
F12	SYBR	2324_2329	Unkn	7768	29.8849
Well	Fluor	Target	Content	Sample	Cq	SQ
A01	SYBR	HPRT	Unkn	7769	26.542
A02	SYBR	HPRT	Unkn	7769	26.5934
A03	SYBR	HPRT	Unkn	7770	26.4864
A04	SYBR	HPRT	Unkn	7770	27.0382
A05	SYBR	HPRT	Unkn	7771	26.7142
A06	SYBR	HPRT	Unkn	7771	26.8034
A07	SYBR	HPRT	Unkn	7772	26.6801
A08	SYBR	HPRT	Unkn	7772	26.788
A09	SYBR	HPRT	Unkn	7773	27.1422
A10	SYBR	HPRT	Unkn	7773	26.8451
A11	SYBR	HPRT	Unkn	7774	27.1723
A12	SYBR	HPRT	Unkn	7774	26.6403
B01	SYBR	total LSD1	Unkn	7769	30.4146
B02	SYBR	total LSD1	Unkn	7769	30.3242
B03	SYBR	total LSD1	Unkn	7770	30.0996
B04	SYBR	total LSD1	Unkn	7770	30.3165
B05	SYBR	total LSD1	Unkn	7771	30.2101
B06	SYBR	total LSD1	Unkn	7771	30.2457
B07	SYBR	total LSD1	Unkn	7772	30.4427
B08	SYBR	total LSD1	Unkn	7772	30.3112
B09	SYBR	total LSD1	Unkn	7773	30.2163
B10	SYBR	total LSD1	Unkn	7773	30.1691
B11	SYBR	total LSD1	Unkn	7774	30.551
B12	SYBR	total LSD1	Unkn	7774	30.6167
C01	SYBR	2452_2327	Unkn	7769	31.6911
C02	SYBR	2452_2327	Unkn	7769	31.3525
C03	SYBR	2452_2327	Unkn	7770	31.4269
C04	SYBR	2452_2327	Unkn	7770	31.6737
C05	SYBR	2452_2327	Unkn	7771	31.3016
C06	SYBR	2452_2327	Unkn	7771	31.2536
C07	SYBR	2452_2327	Unkn	7772	31.7751
C08	SYBR	2452_2327	Unkn	7772	31.7334
C09	SYBR	2452_2327	Unkn	7773	31.4065
C10	SYBR	2452_2327	Unkn	7773	31.2433
C11	SYBR	2452_2327	Unkn	7774	31.6714
C12	SYBR	2452_2327	Unkn	7774	31.7942
D01	SYBR	2453_2327	Unkn	7769	37.902
D02	SYBR	2453_2327	Unkn	7769	33.0058
D03	SYBR	2453_2327	Unkn	7770	32.8533
D04	SYBR	2453_2327	Unkn	7770	32.872
D05	SYBR	2453_2327	Unkn	7771	32.8069
D06	SYBR	2453_2327	Unkn	7771	32.9264
D07	SYBR	2453_2327	Unkn	7772	33.3647
D08	SYBR	2453_2327	Unkn	7772	34.1057
D09	SYBR	2453_2327	Unkn	7773	32.957
D10	SYBR	2453_2327	Unkn	7773	32.8734
D11	SYBR	2453_2327	Unkn	7774	33.4055
D12	SYBR	2453_2327	Unkn	7774	33.4369
E01	SYBR	2456_2327	Unkn	7769	31.0186
E02	SYBR	2456_2327	Unkn	7769	30.6262
E03	SYBR	2456_2327	Unkn	7770	30.4319
E04	SYBR	2456_2327	Unkn	7770	30.4382
E05	SYBR	2456_2327	Unkn	7771	30.464
E06	SYBR	2456_2327	Unkn	7771	30.7591
E07	SYBR	2456_2327	Unkn	7772	31.0605
E08	SYBR	2456_2327	Unkn	7772	31.0698
E09	SYBR	2456_2327	Unkn	7773	30.4679
E10	SYBR	2456_2327	Unkn	7773	30.9559
E11	SYBR	2456_2327	Unkn	7774	31.2379
E12	SYBR	2456_2327	Unkn	7774	31.3906
F01	SYBR	2324_2329	Unkn	7769	31.9902
F02	SYBR	2324_2329	Unkn	7769	32.0134
F03	SYBR	2324_2329	Unkn	7770	31.8763
F04	SYBR	2324_2329	Unkn	7770	31.9469
F05	SYBR	2324_2329	Unkn	7771	31.9522
F06	SYBR	2324_2329	Unkn	7771	31.791
F07	SYBR	2324_2329	Unkn	7772	32.0612
F08	SYBR	2324_2329	Unkn	7772	31.8718
F09	SYBR	2324_2329	Unkn	7773	31.5426
F10	SYBR	2324_2329	Unkn	7773	31.6231
F11	SYBR	2324_2329	Unkn	7774	32.0467
F12	SYBR	2324_2329	Unkn	7774	32.2379

## Sheet: siMYD88
sample	MYD88		HPRT		MYD88 -HPRT	Average Delta	Sample-control	2^-value	Average
LN-229 scr-1	32.6465	32.6513	26.6803	26.6807	5.96582	5.89024	0.0755812	0.94896	1.00479
LN-229 scr-1	32.7401		27.189
LN-229 scr-1	32.5672		26.1727
LN-229 scr-2	32.5776	32.5962	27.3015	26.5671	6.0105		0.12026	0.920022
LN-229 scr-2	32.6773		27.1148
LN-229 scr-2	32.5337		25.2849
LN-229 scr-3	32.4301	32.3796	26.2929	26.7357	5.6944		-0.195841	1.14539
LN-229 scr-3	32.2029		26.886
LN-229 scr-3	32.5057		27.0283
LN-229 siMYD88-1	33.9092	34.0548	26.4553	26.5688	7.34041		1.45017	0.365978	0.419814
LN-229 siMYD88-1	33.8159		26.3553
LN-229 siMYD88-1	34.4393		26.8958
LN-229 siMYD88-2	34.5854	34.4968	27.5906	27.3084	7.27695		1.38671	0.382436
LN-229 siMYD88-2	34.0373		27.3159
LN-229 siMYD88-2	34.8676		27.0189
LN-229 siMYD88-3	33.69	33.9863	27.1196	26.8313	6.85877		0.968527	0.511027
LN-229 siMYD88-3	34.2862		26.9851
LN-229 siMYD88-3	33.9826		26.389
U-87 scr-1	31.3272	31.6248	26.3704	27.062	4.26515	4.19558	0.0695724	0.95292	1.01453
U-87 scr-1	31.8734		27.3328
U-87 scr-1	31.6739		27.4829
U-87 scr-2	30.9732	31.1233	26.8902	27.1035	3.86968		-0.325899	1.25345
U-87 scr-2	31.2037		27.1284
U-87 scr-2	31.193		27.292
U-87 scr-3	31.1372	31.6595	26.5028	26.6853	4.4519		0.256326	0.837217
U-87 scr-3	32.0375		26.8192
U-87 scr-3	31.8038		26.7339
U-87 siMYD88-1	33.3703	33.3572	27.0928	26.9256	6.44471		2.24914	0.21035	0.205083
U-87 siMYD88-1	33.1839		26.7928
U-87 siMYD88-1	33.5174		26.891
U-87 siMYD88-2	32.5028	33.4662	26.2393	26.4399	6.0629		1.86733	0.274081
U-87 siMYD88-2	33.2931		26.5902
U-87 siMYD88-2	34.6028		26.4903
U-87 siMYD88-3	34.7292	35.0789	27.8038	27.5993	7.12994		2.93436	0.130819
U-87 siMYD88-3	35.1974		27.401
U-87 siMYD88-3	35.3102		27.593
