# Supplementary material for: A novel immunogenic cell death signature for the prediction of prognosis and therapies in glioma
Source: PeerJ. 2023 Jul 11;11:e15615. doi: 10.7717/peerj.15615 (PMC10348309; doi:10.7717/peerj.15615)
Supplement: Supplemental Information 1 [file peerj-11-15615-s001.zip › rawa data/2022-06-03 MTT 3d SCLC.xls]

## Sheet: End point
LN-229 OD values						U-87 OD values
	0h	24h	48h	72h			0h	24h	48h	72h
scr	0.366	0.687	0.704	0.854		scr	0.382	0.634	0.802	0.831
scr	0.303	0.612	0.751	0.786		scr	0.321	0.612	0.777	0.846
scr	0.438	0.561	0.741	0.782		scr	0.308	0.634	0.753	0.752
scr	0.303	0.712	0.652	0.841		scr	0.443	0.567	0.701	0.819
siMYD88	0.369	0.499	0.554	0.721		siMYD88	0.261	0.582	0.521	0.678
siMYD88	0.258	0.604	0.671	0.594		siMYD88	0.237	0.562	0.691	0.628
siMYD88	0.289	0.494	0.687	0.623		siMYD88	0.381	0.492	0.629	0.723
siMYD88	0.379	0.479	0.612	0.681		siMYD88	0.463	0.491	0.627	0.728
