# Supplementary material for: A novel immunogenic cell death signature for the prediction of prognosis and therapies in glioma
Source: PeerJ. 2023 Jul 11;11:e15615. doi: 10.7717/peerj.15615 (PMC10348309; doi:10.7717/peerj.15615)
Supplement: Supplemental Information 4 [file peerj-11-15615-s004.zip]

Archive with 13 entries (12 files):
- Figure 1/
- Figure 1/.DS_Store
- __MACOSX/Figure 1/._.DS_Store
- Figure 1/Figure 1E.pdf
- __MACOSX/Figure 1/._Figure 1E.pdf
- Figure 1/Figure 1D.pdf
- __MACOSX/Figure 1/._Figure 1D.pdf
- Figure 1/Figure 1C.pdf
- __MACOSX/Figure 1/._Figure 1C.pdf
- Figure 1/Figure 1B.pdf
- __MACOSX/Figure 1/._Figure 1B.pdf
- Figure 1/Figure 1A.pdf
- __MACOSX/Figure 1/._Figure 1A.pdf
