# Supplementary material for: A novel immunogenic cell death signature for the prediction of prognosis and therapies in glioma
Source: PeerJ. 2023 Jul 11;11:e15615. doi: 10.7717/peerj.15615 (PMC10348309; doi:10.7717/peerj.15615)
Supplement: Supplemental Information 5 [file peerj-11-15615-s005.zip]

Archive with 15 entries (14 files):
- Figure 2/
- Figure 2/Figure 2A.pdf
- __MACOSX/Figure 2/._Figure 2A.pdf
- Figure 2/Figure 2C.pdf
- __MACOSX/Figure 2/._Figure 2C.pdf
- Figure 2/Figure 2B.pdf
- __MACOSX/Figure 2/._Figure 2B.pdf
- Figure 2/Figure 2F.pdf
- __MACOSX/Figure 2/._Figure 2F.pdf
- Figure 2/.DS_Store
- __MACOSX/Figure 2/._.DS_Store
- Figure 2/Figure 2E.pdf
- __MACOSX/Figure 2/._Figure 2E.pdf
- Figure 2/Figure 2D.pdf
- __MACOSX/Figure 2/._Figure 2D.pdf
