# Supplementary material for: A novel immunogenic cell death signature for the prediction of prognosis and therapies in glioma
Source: PeerJ. 2023 Jul 11;11:e15615. doi: 10.7717/peerj.15615 (PMC10348309; doi:10.7717/peerj.15615)
Supplement: Supplemental Information 6 [file peerj-11-15615-s006.zip]

Archive with 15 entries (14 files):
- Figure 3/
- Figure 3/Figure 3D.pdf
- __MACOSX/Figure 3/._Figure 3D.pdf
- Figure 3/Figure 3E.pdf
- __MACOSX/Figure 3/._Figure 3E.pdf
- Figure 3/Figure 3F.pdf
- __MACOSX/Figure 3/._Figure 3F.pdf
- Figure 3/Figure 3B.pdf
- __MACOSX/Figure 3/._Figure 3B.pdf
- Figure 3/.DS_Store
- __MACOSX/Figure 3/._.DS_Store
- Figure 3/Figure 3C.pdf
- __MACOSX/Figure 3/._Figure 3C.pdf
- Figure 3/Figure 3A.pdf
- __MACOSX/Figure 3/._Figure 3A.pdf
