# Supplementary material for: A novel immunogenic cell death signature for the prediction of prognosis and therapies in glioma
Source: PeerJ. 2023 Jul 11;11:e15615. doi: 10.7717/peerj.15615 (PMC10348309; doi:10.7717/peerj.15615)
Supplement: Supplemental Information 7 [file peerj-11-15615-s007.zip]

Archive with 17 entries (16 files):
- Figure 4/
- Figure 4/.DS_Store
- __MACOSX/Figure 4/._.DS_Store
- Figure 4/Figure 4C.pdf
- __MACOSX/Figure 4/._Figure 4C.pdf
- Figure 4/Figure 4B.pdf
- __MACOSX/Figure 4/._Figure 4B.pdf
- Figure 4/Figure 4A.pdf
- __MACOSX/Figure 4/._Figure 4A.pdf
- Figure 4/Figure 4E.pdf
- __MACOSX/Figure 4/._Figure 4E.pdf
- Figure 4/Figure 4D.pdf
- __MACOSX/Figure 4/._Figure 4D.pdf
- Figure 4/Figure 4F.pdf
- __MACOSX/Figure 4/._Figure 4F.pdf
- Figure 4/Figure 4G.pdf
- __MACOSX/Figure 4/._Figure 4G.pdf
