# Supplementary material for: A novel immunogenic cell death signature for the prediction of prognosis and therapies in glioma
Source: PeerJ. 2023 Jul 11;11:e15615. doi: 10.7717/peerj.15615 (PMC10348309; doi:10.7717/peerj.15615)
Supplement: Supplemental Information 8 [file peerj-11-15615-s008.zip]

Archive with 23 entries (22 files):
- Figure 5/
- Figure 5/.DS_Store
- __MACOSX/Figure 5/._.DS_Store
- Figure 5/Figure 5G.pdf
- __MACOSX/Figure 5/._Figure 5G.pdf
- Figure 5/Figure 5F.pdf
- __MACOSX/Figure 5/._Figure 5F.pdf
- Figure 5/Figure 5D.pdf
- __MACOSX/Figure 5/._Figure 5D.pdf
- Figure 5/Figure 5E.pdf
- __MACOSX/Figure 5/._Figure 5E.pdf
- Figure 5/Figure 5A.pdf
- __MACOSX/Figure 5/._Figure 5A.pdf
- Figure 5/Figure 5B.pdf
- __MACOSX/Figure 5/._Figure 5B.pdf
- Figure 5/Figure 5C.pdf
- __MACOSX/Figure 5/._Figure 5C.pdf
- Figure 5/Figure 5H.pdf
- __MACOSX/Figure 5/._Figure 5H.pdf
- Figure 5/Figure 5I.pdf
- __MACOSX/Figure 5/._Figure 5I.pdf
- Figure 5/Figure 5J.pdf
- __MACOSX/Figure 5/._Figure 5J.pdf
