# Supplementary material for: A novel immunogenic cell death signature for the prediction of prognosis and therapies in glioma
Source: PeerJ. 2023 Jul 11;11:e15615. doi: 10.7717/peerj.15615 (PMC10348309; doi:10.7717/peerj.15615)
Supplement: Supplemental Information 9 [file peerj-11-15615-s009.zip]

Archive with 13 entries (12 files):
- Figure 6/
- Figure 6/.DS_Store
- __MACOSX/Figure 6/._.DS_Store
- Figure 6/Figure 6B.pdf
- __MACOSX/Figure 6/._Figure 6B.pdf
- Figure 6/Figure 6C.pdf
- __MACOSX/Figure 6/._Figure 6C.pdf
- Figure 6/Figure 6A.pdf
- __MACOSX/Figure 6/._Figure 6A.pdf
- Figure 6/Figure 6D.pdf
- __MACOSX/Figure 6/._Figure 6D.pdf
- Figure 6/Figure 6E.pdf
- __MACOSX/Figure 6/._Figure 6E.pdf
