# Supplementary material for: A novel immunogenic cell death signature for the prediction of prognosis and therapies in glioma
Source: PeerJ. 2023 Jul 11;11:e15615. doi: 10.7717/peerj.15615 (PMC10348309; doi:10.7717/peerj.15615)
Supplement: Supplemental Information 10 [file peerj-11-15615-s010.zip]

Archive with 17 entries (16 files):
- Figure 7/
- Figure 7/.DS_Store
- __MACOSX/Figure 7/._.DS_Store
- Figure 7/Figure 7E-2.pdf
- __MACOSX/Figure 7/._Figure 7E-2.pdf
- Figure 7/Figure 7E-1.pdf
- __MACOSX/Figure 7/._Figure 7E-1.pdf
- Figure 7/Figure 7F.pdf
- __MACOSX/Figure 7/._Figure 7F.pdf
- Figure 7/Figure 7D.pdf
- __MACOSX/Figure 7/._Figure 7D.pdf
- Figure 7/Figure 7A.pdf
- __MACOSX/Figure 7/._Figure 7A.pdf
- Figure 7/Figure 7C.pdf
- __MACOSX/Figure 7/._Figure 7C.pdf
- Figure 7/Figure 7B.pdf
- __MACOSX/Figure 7/._Figure 7B.pdf
