# Supplementary material for: A novel immunogenic cell death signature for the prediction of prognosis and therapies in glioma
Source: PeerJ. 2023 Jul 11;11:e15615. doi: 10.7717/peerj.15615 (PMC10348309; doi:10.7717/peerj.15615)
Supplement: Supplemental Information 11 [file peerj-11-15615-s011.zip]

Archive with 21 entries (20 files):
- Figure 8/
- Figure 8/.DS_Store
- __MACOSX/Figure 8/._.DS_Store
- Figure 8/Figure 8A.pdf
- __MACOSX/Figure 8/._Figure 8A.pdf
- Figure 8/Figure 8B-1.pdf
- __MACOSX/Figure 8/._Figure 8B-1.pdf
- Figure 8/Figure 8B-2.pdf
- __MACOSX/Figure 8/._Figure 8B-2.pdf
- Figure 8/Figure 8C-5.pdf
- __MACOSX/Figure 8/._Figure 8C-5.pdf
- Figure 8/Figure 8C-4.pdf
- __MACOSX/Figure 8/._Figure 8C-4.pdf
- Figure 8/Figure 8C-6.pdf
- __MACOSX/Figure 8/._Figure 8C-6.pdf
- Figure 8/Figure 8C-3.pdf
- __MACOSX/Figure 8/._Figure 8C-3.pdf
- Figure 8/Figure 8C-2.pdf
- __MACOSX/Figure 8/._Figure 8C-2.pdf
- Figure 8/Figure 8C-1.pdf
- __MACOSX/Figure 8/._Figure 8C-1.pdf
