# Supplementary material for: A novel immunogenic cell death signature for the prediction of prognosis and therapies in glioma
Source: PeerJ. 2023 Jul 11;11:e15615. doi: 10.7717/peerj.15615 (PMC10348309; doi:10.7717/peerj.15615)
Supplement: Supplemental Information 12 [file peerj-11-15615-s012.zip]

Archive with 27 entries (26 files):
- Figure 9/
- Figure 9/Figure 9D-2.pdf
- __MACOSX/Figure 9/._Figure 9D-2.pdf
- Figure 9/Figure 9F-1.pdf
- __MACOSX/Figure 9/._Figure 9F-1.pdf
- Figure 9/Figure 9D-1.pdf
- __MACOSX/Figure 9/._Figure 9D-1.pdf
- Figure 9/Figure 9F-2.pdf
- __MACOSX/Figure 9/._Figure 9F-2.pdf
- Figure 9/Figure 9B-2.pdf
- __MACOSX/Figure 9/._Figure 9B-2.pdf
- Figure 9/.DS_Store
- __MACOSX/Figure 9/._.DS_Store
- Figure 9/Figure 9B-1.pdf
- __MACOSX/Figure 9/._Figure 9B-1.pdf
- Figure 9/Figure 9E-1.pdf
- __MACOSX/Figure 9/._Figure 9E-1.pdf
- Figure 9/Figure 9E-2.pdf
- __MACOSX/Figure 9/._Figure 9E-2.pdf
- Figure 9/Figure 9C-1.pdf
- __MACOSX/Figure 9/._Figure 9C-1.pdf
- Figure 9/Figure 9A-2.pdf
- __MACOSX/Figure 9/._Figure 9A-2.pdf
- Figure 9/Figure 9C-2.pdf
- __MACOSX/Figure 9/._Figure 9C-2.pdf
- Figure 9/Figure 9A-1.pdf
- __MACOSX/Figure 9/._Figure 9A-1.pdf
