# Supplementary material for: A novel immunogenic cell death signature for the prediction of prognosis and therapies in glioma
Source: PeerJ. 2023 Jul 11;11:e15615. doi: 10.7717/peerj.15615 (PMC10348309; doi:10.7717/peerj.15615)
Supplement: Supplemental Information 13 [file peerj-11-15615-s013.zip]

Archive with 15 entries (14 files):
- Figure S1/
- Figure S1/k=2.pdf
- __MACOSX/Figure S1/._k=2.pdf
- Figure S1/k=5.pdf
- __MACOSX/Figure S1/._k=5.pdf
- Figure S1/.DS_Store
- __MACOSX/Figure S1/._.DS_Store
- Figure S1/k=4.pdf
- __MACOSX/Figure S1/._k=4.pdf
- Figure S1/k=6.pdf
- __MACOSX/Figure S1/._k=6.pdf
- Figure S1/k=7.pdf
- __MACOSX/Figure S1/._k=7.pdf
- Figure S1/k=8.pdf
- __MACOSX/Figure S1/._k=8.pdf
